# Supplementary material for: Different structural variant prediction tools yield considerably different results in Caenorhabditis elegans
Source: PLoS One. 2022 Dec 30;17(12):e0278424. doi: 10.1371/journal.pone.0278424 (PMC9803319; doi:10.1371/journal.pone.0278424)
Supplement: S1 Table — (XLS) [file pone.0278424.s001.xls]

## Sheet: Sheet1
S1: Prediction of deletions from simulated short-read data
	5X				15X				30X				60X
	P	R	F1	J	P	R	F1	J	P	R	F1	J	P	R	F1	J
BreakDancer	0.93	0.76	0.84	0.83	0.96	0.89	0.92	0.95	0.95	0.88	0.92	0.95	0.94	0.88	0.91	0.95
cnMOPS	0.83	0.32	0.46	0.81	0.86	0.62	0.72	0.9	0.73	0.78	0.76	0.82	0.48	0.86	0.62	0.74
CNVnator	1	0.36	0.53	0.91	1	0.66	0.79	0.97	0.99	0.79	0.88	0.98	0.81	0.88	0.84	0.99
Delly	1	0.85	0.92	0.94	1	0.96	0.98	0.99	1	0.97	0.98	0.99	0.98	0.97	0.98	0.74
Hydra	0.93	0.66	0.78	0.12	0.89	0.71	0.79	0.13	0.85	0.71	0.77	0.12	0.79	0.67	0.72	0.12
Lumpy	1	0.76	0.87	0.78	1	0.93	0.96	0.96	0.99	0.93	0.96	0.96	0.41	0.94	0.57	0.95
FusorSV1	1	0.84	0.92	0.96	1	0.94	0.97	0.99	1	0.94	0.97	0.98	1	0.95	0.97	0.98
1. FusorSV used a training model trained on simulated data from the other callers.
2. P = precision, R = recall, F1 = F1 score, J = Jaccard similarity
