# Supplementary material for: Different structural variant prediction tools yield considerably different results in Caenorhabditis elegans
Source: PLoS One. 2022 Dec 30;17(12):e0278424. doi: 10.1371/journal.pone.0278424 (PMC9803319; doi:10.1371/journal.pone.0278424)
Supplement: S2 Table — (XLS) [file pone.0278424.s002.xls]

## Sheet: Sheet1
S2: Prediction of duplications from simulated short-read data
	5X				15X				30X				60X
	P	R	F1	J	P	R	F1	J	P	R	F1	J	P	R	F1	J
BreakDancer	0.99	0.75	0.85	0.77	1	0.86	0.93	0.88	1	0.86	0.93	0.88	1	0.86	0.93	0.88
cnMOPS	0.61	0.74	0.67	0.84	0.35	0.79	0.48	0.85	0.2	0.82	0.32	0.72	0.11	0.88	0.2	0.69
CNVnator	1	0.65	0.79	0.97	0.99	0.73	0.84	0.98	0.99	0.8	0.88	0.98	0.95	0.82	0.88	0.97
Delly	1	0.87	0.93	0.93	1	0.92	0.96	0.95	0.99	0.93	0.96	0.95	0.99	0.93	0.96	0.83
Hydra	0.36	0.26	0.3	0.01	0.56	0.28	0.37	0.01	0.77	0.27	0.4	0.01	0.77	0.26	0.38	0.01
Lumpy	1	0.75	0.86	0.77	1	0.87	0.93	0.87	1	0.9	0.95	0.9	1	0.91	0.95	0.92
FusorSV1	1	0.88	0.94	0.98	1	0.94	0.97	0.96	1	0.93	0.97	0.96	1	0.93	0.96	0.95
1. FusorSV used a training model trained on simulated data from the other callers.
2. P = precision, R = recall, F1 = F1 score, J = Jaccard similarity
