# Supplementary material for: Different structural variant prediction tools yield considerably different results in Caenorhabditis elegans
Source: PLoS One. 2022 Dec 30;17(12):e0278424. doi: 10.1371/journal.pone.0278424 (PMC9803319; doi:10.1371/journal.pone.0278424)
Supplement: S4 Table — (XLSX) [file pone.0278424.s004.xlsx]

## Sheet: Sheet1
S4: Degree of overlap for deletions spanning genes predicted from long-read data and FusorSV
Caller	Overlap with other callers
	No others	One other	Two others	Three others	Four others	Five others	Total	Unique to caller (%)
assemblytics	2998	206	66	81	104	119	3574	83.9
mumandco	409	210	121	170	231	119	1260	32.5
pbsv	374	184	198	229	230	119	1334	28
sniffles	1095	453	303	253	232	119	2455	44.6
svim	49	183	247	236	222	119	1056	4.6
FusorSV	1322	196	148	111	166	119	2062	64.1
