# Supplementary material for: Different structural variant prediction tools yield considerably different results in Caenorhabditis elegans
Source: PLoS One. 2022 Dec 30;17(12):e0278424. doi: 10.1371/journal.pone.0278424 (PMC9803319; doi:10.1371/journal.pone.0278424)
Supplement: S5 Table — (XLSX) [file pone.0278424.s005.xlsx]

## Sheet: Sheet1
S5: Degree of overlap for deletions spanning genes predicted from short-read data
Caller	Overlap with other callers
	No others	One other	Two others	Three others	Four others	Five others	Six others	Total	Unique to caller (%)
BreakDancer	141	174	334	499	375	153	90	1766	8
cnMOPs	3847	450	86	63	115	131	90	4782	80
CNVnator	3368	558	49	23	46	72	90	4206	80
Delly	56	171	404	539	383	160	90	1803	3.1
Hydra	733	236	154	180	333	147	90	1873	39.1
Lumpy	81	179	389	533	389	156	90	1817	4.5
FusorSV	374	400	228	463	354	153	90	2062	18.1
