# Supplementary material for: Different structural variant prediction tools yield considerably different results in Caenorhabditis elegans
Source: PLoS One. 2022 Dec 30;17(12):e0278424. doi: 10.1371/journal.pone.0278424 (PMC9803319; doi:10.1371/journal.pone.0278424)
Supplement: S6 Table — (XLSX) [file pone.0278424.s006.xlsx]

## Sheet: Sheet1
S6: Degree of overlap for duplications spanning genes predicted from long-read data and FusorSV
Caller	Overlap with other callers
	No others	One other	Two others	Three others	Four others	Five others	Total	Unique to caller (%)
assemblytics	69	65	61	66	35	52	348	19.8
mumandco	25	31	29	54	29	52	220	11.4
pbsv	170	28	37	75	45	52	407	41.8
sniffles	816	565	244	114	46	52	1837	44.4
svim	145	448	247	117	47	52	1056	13.7
FusorSV	1428	145	156	46	33	52	1860	76.8
