# Supplementary material for: Different structural variant prediction tools yield considerably different results in Caenorhabditis elegans
Source: PLoS One. 2022 Dec 30;17(12):e0278424. doi: 10.1371/journal.pone.0278424 (PMC9803319; doi:10.1371/journal.pone.0278424)
Supplement: S7 Table — (XLSX) [file pone.0278424.s007.xlsx]

## Sheet: Sheet1
S7: Degree of overlap for duplications spanning genes predicted from short-read data
Caller	Overlap with other callers
	No others	One other	Two others	Three others	Four others	Five others	Six others	Total	Unique to caller (%)
BreakDancer	77	30	58	236	110	15	1	527	14.6
cnMOPs	86	14	0	2	1	3	1	107	80.4
CNVnator	1386	81	13	21	29	16	1	1547	89.6
Delly	79	265	672	476	124	16	1	1633	4.8
Hydra	637	91	109	252	112	14	1	1216	52.4
Lumpy	109	220	624	474	124	16	1	1568	7
FusorSV	332	265	606	443	120	16	1	1783	18.6
