# Supplementary material for: Different structural variant prediction tools yield considerably different results in Caenorhabditis elegans
Source: PLoS One. 2022 Dec 30;17(12):e0278424. doi: 10.1371/journal.pone.0278424 (PMC9803319; doi:10.1371/journal.pone.0278424)
Supplement: S8 Table — (XLSX) [file pone.0278424.s008.xlsx]

## Sheet: Sheet1
S8: Degree of overlap for inversions spanning genes predicted from long-read data and FusorSV
Caller	Overlap with other callers
	No others	One other	Two others	Three others	Four others	Total	Unique to caller (%)
mumandco	215	55	29	55	7	361	59.6
pbsv	222	103	44	61	7	437	50.8
sniffles	603	157	43	59	7	869	69.4
svim	115	77	24	60	7	283	40.6
FusorSV	601	46	13	9	7	676	88.9
