# Supplementary material for: Different structural variant prediction tools yield considerably different results in Caenorhabditis elegans
Source: PLoS One. 2022 Dec 30;17(12):e0278424. doi: 10.1371/journal.pone.0278424 (PMC9803319; doi:10.1371/journal.pone.0278424)
Supplement: S9 Table — (XLSX) [file pone.0278424.s009.xlsx]

## Sheet: Sheet1
S9: Degree of overlap for inversions spanning genes predicted from short-read data
Caller	Overlap with other callers
	No others	One other	Two others	Three others	Four others	Total	Unique to caller (%)
BreakDancer	418	561	218	68	19	1284	32.6
Delly	411	606	238	70	19	1344	30.6
Hydra	200	74	81	56	19	430	46.5
Lumpy	21	30	30	26	19	126	16.7
FusorSV	218	191	180	68	19	676	32.2
