# Supplementary material for: Different structural variant prediction tools yield considerably different results in Caenorhabditis elegans
Source: PLoS One. 2022 Dec 30;17(12):e0278424. doi: 10.1371/journal.pone.0278424 (PMC9803319; doi:10.1371/journal.pone.0278424)
Supplement: S13 Table — (XLS) [file pone.0278424.s013.xls]

## Sheet: Sheet1
S13: Criteria used to select best overlapping call
Caller	Criteria used to select best call	Notes
BreakDancer	QUAL	QUAL is the Phred-scale quality score for the assertion made in ALT 10log (prob(call in ALT is wrong))
cnMOPs	N/A	Did not generate overlapping calls
CNVnator	N/A	Did not generate overlapping calls
DELLY	Max (paired_end_support, split_read_support)	Maximum read support from either paired-end or split reads
Hydra	None
Lumpy	SU	Description="Number of pieces of evidence supporting the variant across all samples">
Assemblytics	N/A	No pertinent information provided
MUM&Co	N/A	No pertinent information provided
pbsv	Read depth per allele	Read support for the variant allele
Sniffles	"# high-quality variant reads"	Read support for the variant allele
SVIM	svim qual score	Quality score specific to SVIM
